# Supplementary material for: Exploring the metabolic and physiological roles of HQT in S. lycopersicum by gene editing
Source: Front Plant Sci. 2023 Mar 31;14:1124959. doi: 10.3389/fpls.2023.1124959 (PMC10102458; doi:10.3389/fpls.2023.1124959)
Supplement: Supplementary file 2 [file Table_2.xlsx]

## Sheet: Foglio1
Table S7. Detection of CGA isomers and 3,5-diCQA
3CQA detection in WT and hqt lines (peak area)						Fruit
isochlorogenic acid						IG		MG		Br		Br10
		Flower	Root	Stem	Leaf (LL)	Flesh	Skin	Flesh	Skin	Flesh	Skin	Flesh	Skin
	WT_A	58136	0	300089	71021	0	0	0	0	0	0	12954	0
	WT_B	87542	0	571494	71303	0	0	0	0	0	0	0	0
	WT_C	64691	0	476024	62566	0	0	0	0	0	0	0	0
	hqt#3_A	0	0	0	0	n.a.	n.a.	n.a.	n.a.	0	0	n.a.	n.a.
	hqt#3_B	0	0	0	0	n.a.	n.a.	n.a.	n.a.	0	0	n.a.	n.a.
	hqt#3_C	0	0	0	0	n.a.	n.a.	n.a.	n.a.	0	0	n.a.	n.a.
	hqt#12_A	0	0	0	0	n.a.	n.a.	n.a.	n.a.	0	0	n.a.	n.a.
	hqt#12_B	0	0	0	0	n.a.	n.a.	n.a.	n.a.	0	0	n.a.	n.a.
	hqt#12_C	0	0	0	0	n.a.	n.a.	n.a.	n.a.	0	0	n.a.	n.a.
	n.a. not available
4CQA detection in WT and hqt lines (peak area)						Fruit
cryptochlorogenic acid						IG		MG		Br		Br10
		Flower	Root	Stem	Leaf (LL)	Flesh	Skin	Flesh	Skin	Flesh	Skin	Flesh	Skin
	WT_A	n.a.	n.a.	n.a.	n.a.	0	9233	0	0	64150	133795	314501	92864
	WT_B	n.a.	n.a.	n.a.	n.a.	0	16865	0	0	68597	110001	134535	49744
	WT_C	n.a.	n.a.	n.a.	n.a.	0	2064	48188	0	95451	137611	135514	79176
	hqt#3_A	n.a.	n.a.	n.a.	n.a.	n.a.	n.a.	n.a.	n.a.	0	0	n.a.	n.a.
	hqt#3_B	n.a.	n.a.	n.a.	n.a.	n.a.	n.a.	n.a.	n.a.	0	0	n.a.	n.a.
	hqt#3_C	n.a.	n.a.	n.a.	n.a.	n.a.	n.a.	n.a.	n.a.	0	0	n.a.	n.a.
	hqt#12_A	n.a.	n.a.	n.a.	n.a.	n.a.	n.a.	n.a.	n.a.	0	0	n.a.	n.a.
	hqt#12_B	n.a.	n.a.	n.a.	n.a.	n.a.	n.a.	n.a.	n.a.	0	0	n.a.	n.a.
	hqt#12_C	n.a.	n.a.	n.a.	n.a.	n.a.	n.a.	n.a.	n.a.	0	0	n.a.	n.a.
	n.a. not available
3,5-diCQA detection in WT and hqt lines (peak area)						Fruit
						IG		MG		Br		Br10
		Flower	Root	Stem	Leaf (LL)	Flesh	Skin	Flesh	Skin	Flesh	Skin	Flesh	Skin
	WT_A	9386	0	0	0	0	0	3834	3127	8906	40142	34248	35031
	WT_B	12262	0	0	0	0	0	0	0	9492	22055	13144	17085
	WT_C	10138	0	0	0	0	0	5003	5234	13960	32446	12524	28169
	hqt#3_A	0	0	0	0	0	0	n.a.	n.a.	0	0	n.a.	n.a.
	hqt#3_B	0	7033	0	0	0	0	n.a.	n.a.	0	0	n.a.	n.a.
	hqt#3_C	0	0	0	0	0	0	n.a.	n.a.	0	0	n.a.	n.a.
	hqt#12_A	0	0	0	0	0	0	n.a.	n.a.	0	0	n.a.	n.a.
	hqt#12_B	0	7307	0	0	0	0	n.a.	n.a.	0	0	n.a.	n.a.
	hqt#12_C	0	2908	0	0	0	0	n.a.	n.a.	0	0	n.a.	n.a.
	n.a. not available
