# Supplementary material for: Exploring the metabolic and physiological roles of HQT in S. lycopersicum by gene editing
Source: Front Plant Sci. 2023 Mar 31;14:1124959. doi: 10.3389/fpls.2023.1124959 (PMC10102458; doi:10.3389/fpls.2023.1124959)
Supplement: Supplementary file 3 [file Table_3.xlsx]

## Sheet: Table S8
Table S8
Area peaks of compounds differentially accumulated in hqt plants grown in greenhouse
Positive Ionization
peak areas
Ion m/z	Ion RT		PVal	%RSD	wt -1	wt -2	wt -3	hqt #12 -1	hqt #12 -2	hqt #12 -3	hqt #3 -1	hqt #3 -2	hqt #3 -3
410.114	5.478	Sinapoyl glucose	4.6e-07	14.8	0	0	0	230600	212026	211048	268837	239155	272493
409.111	5.604	Sinapoyl glucose	1.9e-06	11.6	0	0	0	323642	293713	340171	293856	286136	333880
349.088	4.011	Coumaroyl glucose	1.1e-05	9.13	0	0	0	581898	418137	518062	682735	631277	623058
409.109	5.476	Sinapoyl glucose	0.00011	5.78	431915	454251	526220	1163569	1016926	1218364	1292971	1144395	1384185
527.286	0.538	coelutes disaccharide, unreliable peak	0.00023	13.45	0	0	0	603174	756763	642085	432492	655325	690922
379.1	5.018	Feruloyl glucose	0.0013	12.88	0	0	0	1320284	696880	806788	1281918	966239	1213977
303.048	7.061	Rutin	0.002	8.61	2775716	2299842	2809896	3595196	3340271	3278491	3588272	3575138	3562890
437.193	9.994	unidentified	0.0025	11.2	620042	536284	683998	238493	355469	489500	894151	853954	756263
377.083	4.539	Chlorogenic acid	0.0031	8.15	1416672	2395611	1101047	0	0	0	0	0	0
Negative Ionization
peak areas
Ion m/z	Ion RT		Pval	%RSD	wt -1	wt -2	wt -3	hqt #12 -1	hqt #12 -2	hqt #12 -3	hqt #3 -1	hqt #3 -2	hqt #3 -3
463.09	7.175	Quercetin-glucose (could be a source fragment)	1.5e-05	5.53	1301841	1005661	1139219	0	0	0	168448	0	0
385.115	5.484	Sinapoyl glucose	3.3e-05	5.56	185280	228096	316927	666166	640510	738201	755310	729032	774014
741.189	6.85	possible flavonoid	4.2e-05	5	224768	231360	221804	509252	467981	474393	423795	404807	479660
353.089	4.566	Chlorogenic acid	0.0003	18.61	1356716	2116399	1375156	0	0	0	0	0	0
914.595	12.123	artefact	0.0016	1.28	237894	242537	254745	282451	262811	288221	293882	294903	300600
355.104	5.017	Feruloyl glucose	0.0023	9.53	0	0	0	627260	305907	308744	579524	486068	558495
